# Supplementary material for: Optimization of a high-throughput whole blood expression profiling methodology and its application to assess the pharmacodynamics of interferon (IFN) beta-1a or polyethylene glycol-conjugated IFN beta-1a in healthy clinical trial subjects
Source: BMC Res Notes. 2013 Jan 5;6:8. doi: 10.1186/1756-0500-6-8 (PMC3560109; doi:10.1186/1756-0500-6-8)
Supplement: Additional file 1 — Top induced pathways 6 post Interferon beta administration. [file 1756-0500-6-8-S1.txt]

© 2000-2013 Ingenuity Systems, Inc. All rights reserved.
Ingenuity Canonical Pathways	-log(p-value)	Ratio	Molecules
Interferon Signaling	6.07E00	4E-01	IFIT3,SOCS1,IFIT1,OAS1,MX1,IFI35,STAT2,IRF9,JAK2,STAT1,TAP1,IRF1
Role of Pattern Recognition Receptors in Recognition of Bacteria and Viruses	3.74E00	1.91E-01	OAS1,OAS2,MYD88,IRF3,OAS3,IRF1,IFIH1,IRF7,DDX58,TLR7,CASP1,NOD1,IL1B,EIF2AK2,C3AR1,RIPK2,IRF2
Activation of IRF by Cytosolic Pattern Recognition Receptors	3.24E00	1.92E-01	DHX58,TRAF3,ZBP1,IRF9,IRF3,ISG15,TANK,IFIH1,IRF7,RIPK1,DDX58,STAT2,STAT1,IFIT2
Cytotoxic T Lymphocyte-mediated Apoptosis of Target Cells	2.59E00	2.26E-01	CD247,CD3G,DFFB,CD3D,TRA@,CASP7,FAS
Role of RIG1-like Receptors in Antiviral Innate Immunity	2.59E00	1.96E-01	DHX58,TANK,IFIH1,TRAF3,IRF7,RIPK1,DDX58,IRF3,TRIM25,CASP10
One Carbon Pool by Folate	2.51E00	1.54E-01	EHD4,MTHFD2,ATIC,SHMT2,AMT,GART
Aminoacyl-tRNA Biosynthesis	2.22E00	9.64E-02	WARS,IARS2,GARS,HARS,AARS,SARS,QARS,EPRS
Protein Ubiquitination Pathway	2.13E00	1.14E-01	USP21,PSMB9,USP18,PSMA3,USP15,UBE4B,USP20,PSMD5,UBE2S,TAP1,UBE2L6,PSMC5,SKP2,USP7,PSMD11,PSMA4,ANAPC5,HSP90AA1,PSMA2,TAP2,USP25,UBE2I,null
Fatty Acid Biosynthesis	1.95E00	7.84E-02	ACSL3,ACACB,ACACA,SLC27A3
Pyruvate Metabolism	1.4E00	6.71E-02	ACSL3,ACACB,ACYP1,ACOT9,ACACA,RWDD2B,AKR1B1,PDHB,GLO1,LDHB
Glutamate Metabolism	1.27E00	7.69E-02	NAGK,GMPS,GLS,GOT1,QARS,EPRS
O-Glycan Biosynthesis	1.12E00	8.33E-02	GCNT1,GALNT3,C1GALT1,FUT4
Ubiquinone Biosynthesis	1.11E00	6.72E-02	NDUFV1,UFSP2,NDUFS8,NDUFA6,NDUFB6,NDUFB8,FTSJ2,NDUFS3
Phenylalanine, Tyrosine and Tryptophan Biosynthesis	1.02E00	4.48E-02	ENO3,ENO2,GOT1
Pyrimidine Metabolism	9.99E-01	6.47E-02	POLR3E,DKC1,POLR1E,NME2,TYMP,TK2,POLRMT,APOBEC3G,NT5C2,POLR1C,NME3,APOBEC3F,EHD4,POLR2H,POLD2
Glyoxylate and Dicarboxylate Metabolism	9.39E-01	2.56E-02	MTHFD2,HYI,ACO1
Glycolysis/Gluconeogenesis	8.42E-01	6.94E-02	ADH5,GPI,ACSL3,DHRS9,ENO3,ENO2,ACYP1,RWDD2B,PDHB,LDHB
Nicotinate and Nicotinamide Metabolism	7.22E-01	7.35E-02	MAP2K6,SGK1,CDK4,CDK7,DFFB,CD38,ENPP2,EIF2AK2,NADK,NT5C2
Glycerolipid Metabolism	6.55E-01	5.77E-02	ADH5,DGKD,DHRS9,DGKA,LPIN2,CERK,GK,AKR1B1,FUT4
Purine Metabolism	6.15E-01	5.91E-02	POLR1E,POLR3E,TRAP1,NME2,TYMP,IDE,AMPD2,POLRMT,ATIC,PSMC5,SMARCA4,GART,NT5C2,NME3,POLR1C,IMPDH2,WRN,GMPS,ATP5G1,POLR2H,ENPP2,DDX1,PRPSAP2,PFAS,ATP5F1,POLD2
Valine, Leucine and Isoleucine Biosynthesis	5.54E-01	4.55E-02	IARS2,PDHB
Synthesis and Degradation of Ketone Bodies	5.54E-01	1.05E-01	BDH2,BDH1
Propanoate Metabolism	4.88E-01	4.62E-02	ACSL3,ACACB,PCCA,ACACA,SLC27A3,LDHB
Sulfur Metabolism	4.62E-01	3.28E-02	null,CHST12
Chondroitin Sulfate Biosynthesis	4.43E-01	5.97E-02	null,XYLT2,CHST12,B3GAT3
D-glutamine and D-glutamate Metabolism	4.38E-01	3.7E-02	GLS
Lysine Degradation	4.12E-01	5.56E-02	SPG7,IDE,MEN1,CNDP2,EHMT2,CASP1,YME1L1,LAP3,KYNU,USP25,CASP7,SHMT2,HADH
Inositol Metabolism	4.1E-01	6.12E-02	CXorf21,DHRS9,NDUFA6,RETSAT,APEX1,DEGS1
Biosynthesis of Steroids	4.04E-01	2.34E-02	FDPS,EBP,LSS
Cysteine Metabolism	3.97E-01	4.44E-02	null,GOT1,CHST12,LDHB
C21-Steroid Hormone Metabolism	3.56E-01	2.82E-02	EBP,AKR1C3
Riboflavin Metabolism	3.28E-01	3.64E-02	PPIP5K1,ENPP2
Pentose Phosphate Pathway	3.11E-01	3.33E-02	GPI,PRPSAP2,PDHB
Oxidative Phosphorylation	3.03E-01	6.02E-02	ATP6V0E2,NDUFV1,NDUFS8,ATP5G1,NDUFA6,NDUFB6,NDUFB8,ATP5F1,NDUFS3,null
Alanine and Aspartate Metabolism	2.56E-01	3.41E-02	GOT1,AARS,PDHB
Tyrosine Metabolism	2.54E-01	2.48E-02	ADH5,MIF,DHRS9,GOT1,FTSJ2
Lysine Biosynthesis	2.54E-01	1.52E-02	TAP2
Glycosphingolipid Biosynthesis - Neolactoseries	2.19E-01	2.9E-02	FUT4,ST3GAL5
